# Supplementary material for: Point-of-care bulk testing for SARS-CoV-2 by combining hybridization capture with improved colorimetric LAMP
Source: Nat Commun. 2021 Mar 5;12:1467. doi: 10.1038/s41467-021-21627-0 (PMC7935920; doi:10.1038/s41467-021-21627-0)
Supplement: Supplementary file 4 — Source Data [file 41467_2021_21627_MOESM4_ESM.xlsx]

## Sheet: Fig. 1D
SOURCE DATA	Bokelmann et al. 'Rapid, reliable, and cheap point-of-care bulk testing for SARS-CoV-2 by combining hybridization capture with improved colorimetric LAMP (Cap-iLAMP)'
Fig. 1D
	silica-based RNA extraction		RNA capture
	[viral copies]	[Ct]	[viral copies]	[Ct]
Viral load 1	155591	24.2	7190	30.4
Viral load 2	24376	27.9	1051	34.3
Viral load 3	2864	32.2	135	38.4

## Sheet: Fig. 2A
SOURCE DATA	Bokelmann et al. 'Rapid, reliable, and cheap point-of-care bulk testing for SARS-CoV-2 by combining hybridization capture with improved colorimetric LAMP (Cap-iLAMP)'
Fig. 2A
	Hue N gene assay [°]		Hue Orf1a gene assay [°]		Hue N gene assay (repeated) [°]		Hue Orf1a gene assay (repeated) [°]
12.2 P1	47	46	47	46	46	47	48	47
13.0 P2	47	48	46	45	46	47	46	46
13.8 P3	47	47	48	45	43	45	44	47
16.4 P4	44	46	47	46	44	45	47	48
17.0 P5	23	23	26	25	20	16	48	46
17.3 P6	44	43	45	47	45	45	45	45
18.8 P7	44	46	46	46	47	44	45	45
18.9 P8	45	46	49	48	48	45	45	47
19.0 P9	46	46	46	46	46	47	47	50
19.0 P10	44	46	46	46	43	47	48	47
19.2 P11	49	47	48	47	45	47	46	44
19.8 P12	46	48	47	47	49	47	50	49
20.1 P13	46	46	47	47	27	27	45	46
20.3 P14	43	44	47	47	47	46	46	47
22.1 P15	47	47	47	48	46	47	37	38
22.1 P16	44	46	45	46	44	46	44	45
22.8 P17	48	45	47	46	44	45	46	47
23.1 P18	25	22	43	44	25	25	28	26
23.6 P19	46	43	45	45	40	40	47	48
24.2 P20	24	25	48	46	19	19	24	27
24.2 P21	45	45	35	34	25	26	27	25
24.4 P22	45	45	47	47	26	26	43	42
25.0 P23	19	19	26	24	20	16	20	21
25.0 P24	26	25	48	46	14	13	12	15
25.0 P25	24	26	30	30	25	27	27	29
25.2 P26	34	33	45	46	23	26	27	29
28.2 P27	21	24	29	28	43	43	30	28
28.5 P28	42	43	44	45	44	45	23	22
30.6 P29	25	22	30	30	42	43	28	28
32.2 P30	25	25	28	30	19	20	23	25

## Sheet: Fig. 2B
SOURCE DATA	Bokelmann et al. 'Rapid, reliable, and cheap point-of-care bulk testing for SARS-CoV-2 by combining hybridization capture with improved colorimetric LAMP (Cap-iLAMP)'
Fig. 2B
	Hue N gene assay [°]		Hue Orf1a gene assay [°]		Hue N gene assay (repeated) [°]		Hue Orf1a gene assay (repeated) [°]
N1	17	17	22	21
N2	18	18	20	21
N3	21	19	21	21
N4	16	16	19	19
N5	17	17	17	16
N6	18	16	14	17
N7	16	16	18	17
N8	17	15	36	37	23	22	26	26
N9	21	23	23	24
N10	19	21	21	20
N11	19	19	20	19
N12	17	16	21	20
N13	18	18	17	17
N14	16	15	20	17
N15	16	18	19	16
N16	14	15	16	16
N17	20	20	22	23
N18	18	18	21	20
N19	18	18	20	20
N20	17	17	20	21
N21	16	21	18	18
N22	15	17	20	19
N23	16	13	16	19
N24	12	15	15	19
N25	22	21	23	22
N26	19	21	21	20
N27	18	19	22	21
N28	19	18	21	19
N29	16	16	18	18
N30	17	15	18	18

## Sheet: Fig. 2C
SOURCE DATA	Bokelmann et al. 'Rapid, reliable, and cheap point-of-care bulk testing for SARS-CoV-2 by combining hybridization capture with improved colorimetric LAMP (Cap-iLAMP)'
Fig. 2C
	Hue N gene assay [°]		Hue Orf1a gene assay [°]
N31-55	26	25	24	24
N56-80	24	23	21	22
N81-105	22	22	22	21
N106-130	24	25	22	23
N131-155	23	23	22	21
N156-180	24	23	20	21
N181-205	23	23	19	20
N206-230	23	24	17	18
N231-255	21	22	23	24
N256-280	21	22	23	24
N281-305	13	12	25	25
N306-330	16	17	18	17
N31-55	47	47	47	50
N56-80	46	46	47	46
N81-105	47	47	47	48
N106-130	45	44	49	45
N131-155	47	47	45	45
N156-180	44	46	46	48
N181-205	47	47	46	47
N206-230	45	48	47	46
N231-255	47	46	47	45
N256-280	43	43	42	40
12.2 P1 N306-330	48	47	49	47
13.8 P3 N306-330	47	47	46	51
17.3 P6 N306-330	46	47	45	47
18.9 P8 N306-330	25	26	29	29
19.8 P12 N306-330	24	23	45	46
22.1 P15 N306-330	23	25	45	44
22.8 P17 N306-330	23	21	48	46
24.2 P20 N306-330	20	20	26	25
24.6 P-A N281-305	50	53	55	56
24.7 P-B N281-305	52	47	55	58
25.0 P24 N306-330	27	27	45	46
25.2 P26 N306-330	28	27	31	31
25.4 P-C N281-305	55	54	55	56
28.5 P28 N306-330	27	26	31	31
30.6 P29 N306-330	26	27	31	31
32.2 P30 N306-330	25	26	29	31
33.0 P32 N306-330	25	24	24	29
36.0 P33 N306-330	22	22	28	25

## Sheet: Fig. 3A
SOURCE DATA	Bokelmann et al. 'Rapid, reliable, and cheap point-of-care bulk testing for SARS-CoV-2 by combining hybridization capture with improved colorimetric LAMP (Cap-iLAMP)'
Fig. 3A
	[Ct]
ring 60	N/A
ring 62	N/A
ring 65	N/A
ring 59	22.5
ring 63	22.5
ring 64	26.5
ring 61	29.5

## Sheet: Fig. 3B
SOURCE DATA	Bokelmann et al. 'Rapid, reliable, and cheap point-of-care bulk testing for SARS-CoV-2 by combining hybridization capture with improved colorimetric LAMP (Cap-iLAMP)'
Fig. 3B
	Hue N gene assay [°]		Hue Orf1a gene assay [°]
NTC	19	17	22	20
viral RNA	43	42	42	43
ring 60	21	23	20	20
ring 62	22	21	20	18
ring 65	17	19	18	19
ring 59	44	44	44	47
ring 63	39	40	39	41
ring 64	37	38	41	39
ring 61	38	38	39	39

## Sheet: Supplementary Fig. 1A
SOURCE DATA	Bokelmann et al. 'Rapid, reliable, and cheap point-of-care bulk testing for SARS-CoV-2 by combining hybridization capture with improved colorimetric LAMP (Cap-iLAMP)'
Supplementary Fig. 1A
time [minutes]	0 copies [RFU]	1 copy [RFU]	10 copies [RFU]	100 copies [RFU]	500 copies [RFU]	1K copies [RFU]	10K copies [RFU]	100K copies [RFU]
0.5	102.72	-75.37	5.56	-41.65	-51.8	-53.13	-33.35	-28.04
1	91.38	-87.18	-19.34	-45.42	-50.47	-50.71	-33.44	-25.45
1.5	104.46	-37.26	35.61	-7.36	0.37	-2.08	-0.02	-12.17
2	139.28	-28.2	47.48	-0.58	6.84	-3.38	2.22	-2.32
2.5	152.17	-20.56	54.88	4.27	3.12	2.66	7.29	2.45
3	163.44	-17.84	71.82	10.26	4.27	3.24	11.12	9.41
3.5	160.37	-12.22	78.7	8.63	10.51	6.98	10.2	4.83
4	176.2	-16.06	82.92	2.38	7.4	0.85	6.63	7.04
4.5	176.4	-15.37	82.75	3.88	10.77	5.24	3.9	3.75
5	182.09	-8.35	88.07	6.36	4.91	3.54	-1.33	9.17
5.5	177.52	-11.04	100.11	-1.57	0.55	-0.3	-0.89	3.08
6	186.21	-10.84	98.42	3.81	-1.97	2.24	-2.44	3.82
6.5	187.35	-10.53	107.97	-1.61	-4.47	5.1	-0.5	0.74
7	193.45	-6.82	109.65	1.07	-3.69	-1.36	-0.56	4.86
7.5	187.97	-7.51	111.04	-3.33	-2.63	3.25	-6.42	3.86
8	195	-9.6	113.95	-0.91	-3.43	6.54	-7.19	3.33
8.5	197.23	-6.16	115.69	0.39	-3.46	-0.08	-0.89	-6.31
9	197.74	2.91	126.11	-1.9	-3.13	5.08	-8.42	-7.17
9.5	202.94	1.32	130.11	1.59	-6.87	-2.38	-6.44	1.39
10	198.29	-6.51	127	0.46	-5.55	-2.34	-4.49	-4.26
10.5	211.41	2.87	135.5	-6.38	-3.59	-2.48	-5.83	-0.92
11	207.39	3.38	139.86	-4.26	-3.47	-1.14	-5.95	-2.78
11.5	210.75	4.64	142.63	-1.69	-3.35	-3.07	-7.84	2.78
12	207.13	-3.12	146.49	1.43	-4.36	-3.59	-5.69	12.99
12.5	210.69	4.41	143.75	-1.01	-4.41	-1.93	-2.31	35.63
13	207.84	1.46	151.95	-0.93	-6.08	-3.78	1.17	78.92
13.5	211.56	6.99	153.86	-4.19	3.42	-3.86	15.31	161.94
14	216.46	3.02	152.76	-0.99	-3.85	3.5	33.94	327.78
14.5	222.9	5.97	159.54	4.4	-1.3	5.65	81.87	618.94
15	224.35	5.63	160.38	21.51	7.85	15.85	167.18	1082.56
15.5	224.48	5.79	166.92	45.41	12.7	28.33	319.95	1746.45
16	221.31	8.54	165.52	91.8	26.18	64.31	579.86	2422.57
16.5	230.44	5.91	171.34	157.05	50.02	127.77	980.05	3080.92
17	223.27	8.08	173.56	253.3	99.33	242.17	1546.28	3652.87
17.5	230.48	6.43	173.6	390.66	152.2	429.53	2149.49	4124.97
18	238.19	10.42	178.31	579.2	237.62	702.35	2775.23	4500.38
18.5	235.96	11.53	182.02	799.84	349.25	1147.02	3362.77	4802.2
19	238.71	8.3	181.77	1077.49	494.95	1661.35	3873.92	5039.81
19.5	237.63	8.48	180.87	1389.29	680.5	2252.95	4290.03	5235.56
20	238.04	7.91	182.97	1752.14	955.56	2875.52	4627.47	5395.11
20.5	240.52	3.05	187.29	2154.08	1269.89	3473.82	4895.23	5530.16
21	242.22	11.67	190.44	2576.14	1632.89	4007.11	5113.49	5645.12
21.5	249.26	11.11	194.4	2996.99	2033.99	4453.17	5290.51	5741.49
22	243.02	6.51	194.4	3425.9	2471.81	4816.12	5443.8	5832.06
22.5	243.2	11.3	197.39	3849.74	2937.44	5109.76	5572.62	5909.28
23	245.03	9.16	195.61	4265.57	3403.47	5349.98	5688.94	5982.42
23.5	241.98	9.55	197.4	4654.88	3848.2	5543.41	5784.68	6046.12
24	251.23	8.08	203.29	5015.48	4253.02	5707.04	5878.1	6101.7
24.5	247.1	3.35	207.95	5338.8	4619.29	5855.09	5951.82	6150.38
25	255.03	11.13	210.31	5619.22	4936.43	5983.05	6019.97	6196.62
25.5	252.62	8.09	207.62	5861.53	5210.92	6095.98	6078.18	6240.91
26	250.38	9.03	209.14	6069.96	5435.25	6187.79	6140.85	6283.56
26.5	261.57	6.06	218.41	6247.91	5626.17	6276.76	6195.07	6316.95
27	250.08	5.1	210.54	6397.31	5790.64	6356.45	6241.55	6350.2
27.5	260.59	6.49	215.44	6523.71	5937.09	6425.96	6279.63	6383.31
28	250.2	7.73	217.38	6634.88	6054.4	6491.32	6318.45	6416.92
28.5	259.41	-0.99	215.35	6730.98	6161.1	6552.67	6360.97	6447.04
29	262.9	5.41	224.11	6817.1	6252.07	6612.52	6406.91	6478.46
29.5	260.34	4.51	226.46	6892.44	6339.35	6660.7	6448.62	6507.87
30	260.89	2.43	229.47	6968.1	6408.36	6702.68	6483.15	6540.41
30.5	256.22	2.28	223.26	7041.85	6477.71	6742.71	6507.05	6562.08
31	261.32	3.63	226.45	7100.77	6542.8	6778.82	6531.23	6594.45
31.5	263.2	1.19	228.41	7152.53	6608.59	6816.17	6560.33	6626.14
32	263.42	0.53	231.62	7200.64	6658.1	6847.46	6593.04	6674.66
32.5	259.4	-3.25	238.5	7253.74	6704.83	6889.57	6627.71	6724.7
33	264.2	-1.32	237.75	7292.47	6752.71	6922.66	6657.49	6786.37
33.5	272.55	-4.61	240.64	7330.89	6796.46	6953.83	6697.96	6845.96
34	264.78	-1.67	236.69	7372.64	6846.2	6982.54	6742.3	6903.46
34.5	276.94	-1.46	235.41	7421.28	6879.96	7017.55	6793.98	6953.25
35	269.33	-1.6	242.54	7465.96	6914.42	7059.34	6849.37	6997.87
35.5	270.59	-3.34	241.03	7500.21	6949.47	7098.23	6907.27	7034.53
36	272.32	-6.64	242.86	7545.09	6983.44	7141.24	6971.26	7062.84
36.5	274.73	-1.47	240.65	7595.51	7033.61	7192.95	7022.87	7082.55
37	273.42	-6.05	238.42	7664.95	7080.68	7260.24	7072.59	7096.08
37.5	270.61	-7.66	244.96	7734.22	7132.27	7327.28	7110.03	7116.19
38	272.87	-4.18	244.71	7796.74	7179.04	7388.69	7151.48	7134.69
38.5	278.53	-12.97	245.76	7853.69	7233.4	7444.34	7181.83	7158.46
39	276.38	-9.62	246.27	7907.17	7300.6	7498.32	7207.82	7173.75
39.5	273.25	-5.45	252.88	7970.98	7368.64	7551.73	7224.63	7189.39
40	279.37	-10.51	254.22	8017.28	7427.7	7598.3	7244.13	7203.03
40.5	280.45	-9.1	253.65	8048.13	7480.44	7646.75	7264.29	7218.53

## Sheet: Supplementary Fig. 1B
SOURCE DATA	Bokelmann et al. 'Rapid, reliable, and cheap point-of-care bulk testing for SARS-CoV-2 by combining hybridization capture with improved colorimetric LAMP (Cap-iLAMP)'
Supplementary Fig. 1B
time [minutes]	0 copies [RFU]	1 copy [RFU]	10 copies [RFU]	100 copies [RFU]	500 copies [RFU]	1K copies [RFU]	10K copies [RFU]	100K copies [RFU]
0.5	-58.07	-54.4	-64.99	-62.51	-60.58	-62.42	-46.66	-21.71
1	-66.71	-69.32	-61.43	-54.56	-46.39	-53.56	-38.38	-28.19
1.5	-33.44	-10.16	9.23	1.99	-7.13	-2.97	-3.32	-6.91
2	-5.77	-2.64	8.93	6.96	-1.46	-3.42	-0.14	-5.7
2.5	11.94	5.49	10.27	6.16	6.34	-0.92	5.71	1.47
3	8.33	1.75	4.17	6.8	3.12	2.61	5.82	5.27
3.5	8.95	5.2	5.08	4.16	4.66	0.87	6.52	10.63
4	12.35	8.47	3.27	1.61	2.65	4.75	6.56	7.13
4.5	8.82	6.31	2.89	1.85	3.56	1.79	-0.92	3.67
5	5.98	-0.15	2.89	-2.98	-1.04	2.42	-0.52	3.88
5.5	6.85	3.84	-1.06	-1.78	5.41	0.4	0.98	2.13
6	2.82	1.63	0.21	-3.26	1.72	-2.52	-2.05	-1.86
6.5	9.88	1.51	-3.15	1.04	-2.06	3.33	-1.46	-2.4
7	8.45	4.1	-1.76	6.39	1.4	-4.06	-3.5	-3.39
7.5	4.58	3.43	-0.17	2.85	0.49	3.66	-5.33	-10.14
8	-1.73	2.5	-5.41	-3.55	-1.36	0.99	-3.17	-7.25
8.5	1.59	-1.17	5.37	-3.24	0.73	-0.23	-7.52	-10.14
9	5.78	-1.37	4.28	-0.18	-4.2	1.6	-3.59	-1.41
9.5	0.78	-0.1	-2.99	-1.5	-0.3	0.14	-6.41	22.44
10	-2.05	-2.19	-4.57	-4.53	-1.94	-1.87	-4.15	81.74
10.5	1.31	-5.23	3.81	-1.18	-0.69	-1.84	-6.85	219.22
11	0.11	4.16	2.19	-1.72	-1.74	-0.15	5.34	479.2
11.5	5.98	-6.19	2.44	-2.58	-1.9	0.7	26.45	896.73
12	2.03	0	2.16	2.91	-2.5	2.02	77.42	1420.78
12.5	1.66	-3.11	-1.28	-0.65	-2.05	-1.84	176.25	1950.39
13	-0.58	-0.39	-1.07	-6.27	1.22	2.84	311.54	2466
13.5	-5.69	-1.01	-3.96	1.2	-1.38	0.1	507.89	2931.06
14	3.43	-1.41	2.61	-3.59	-4.5	0.38	776.02	3319.71
14.5	-5.13	-2.67	1.31	1.28	0.4	2.19	1125.01	3627.69
15	-4.47	1.86	3.38	-4.5	-2.06	2.77	1502.32	3863.62
15.5	0.98	0.8	2.35	-0.44	3.85	0.07	1899.94	4045.28
16	-0.39	1.85	6.11	-1.51	-1.96	2.44	2294.31	4189.79
16.5	-9.84	-5.57	5.36	0.53	0.55	-0.47	2668.21	4310.36
17	0.97	0.19	-1	-0.25	-2.17	-3.92	3016.57	4412.01
17.5	-2.86	0.77	1.91	1.87	-0.22	-2.65	3323.31	4495.23
18	-1.64	-1.78	2.75	-0.29	2.13	-1.78	3585.63	4566.19
18.5	-6.09	1.11	-1.36	1.14	-0.24	0.68	3801.06	4628.48
19	-5.05	-0.52	-2.31	-0.48	1.59	1.6	3977.03	4688.63
19.5	-8.85	0.37	5.02	-2.65	2.63	4.46	4120.06	4741.91
20	2.13	-2.64	3.33	0.76	1.65	-2.43	4236.33	4786.21
20.5	-1.58	1.92	0.94	-0.63	-2.02	1.38	4335.06	4824.46
21	-1.93	-4.18	-0.87	0.72	0.44	1.14	4416.87	4858.38
21.5	-1.76	-5.54	1.18	0.49	4.63	-0.47	4486.87	4894.17
22	-8.05	-1.23	-2.45	0.98	5.36	1.94	4548.98	4927.84
22.5	-5.25	-3.73	1.23	5.43	-0.98	-0.54	4602.73	4955.28
23	-6.42	-0.74	0.41	1.89	-0.66	-0.03	4653.18	4984.26
23.5	-3.94	-5.58	1.44	0.36	1.52	3.45	4693.74	5017
24	1.29	-1.91	-2.27	-0.58	0.82	-0.35	4735.28	5055.26
24.5	-2.2	0.21	-1.54	2.52	-1.92	-1.43	4774.63	5095.94
25	-0.22	-3.3	1.43	2.41	1.39	-0.22	4815.12	5139.72
25.5	1.02	1.92	1.61	0.41	-0.8	4.32	4849.64	5193.33
26	0.8	0.01	-1.68	-0.62	4.17	-3.35	4885.96	5251.51
26.5	-1.16	0.8	-0.85	2.57	1.17	3.4	4921.71	5305.77
27	-0.32	0.32	-1	3.83	0.72	0.92	4967.55	5348.84
27.5	-0.71	-5.38	-1.52	-2.11	0.6	-3.66	5019.48	5376.31
28	0.34	-2.21	3.48	0.83	-0.49	-2.17	5077.6	5399.7
28.5	-0.93	0.98	-4.85	1.99	-0.75	3.69	5133.74	5417.54
29	-0.26	-1.66	-1.86	-3.51	-0.9	-2.29	5187.36	5433.72
29.5	0.7	7.84	-6.2	1.33	-1.62	0.95	5240.26	5447.33
30	2.86	10.01	-3.66	-5.87	-0.2	-0.43	5285.03	5462.93
30.5	-5.61	15.14	-10.08	2.67	-1.4	-2.18	5323.06	5474.96
31	4.51	22.39	-10.39	1.14	1.09	5.59	5351.38	5485.47
31.5	-2.28	33.85	-10.83	0.05	-3.49	-0.5	5377.14	5494.79
32	-3.15	49	-2.58	3.8	-0.59	0.24	5398.48	5505.34
32.5	-2.85	82.8	-10.25	6.79	-2.27	5.95	5416.57	5515.21
33	5.4	119.63	-8.69	9.7	-1.88	11.62	5439.1	5520.54
33.5	-1.26	180.15	-9.79	14.77	1.52	27.21	5454.27	5528.54
34	-3.58	257.82	-8.71	21.36	4.31	52.46	5472.59	5535.44
34.5	0.46	365.53	-5.04	36.94	-0.79	98.45	5484.52	5542.73
35	-2.12	497.61	-13.84	53.96	2.12	166.74	5501.62	5548.35
35.5	0.98	666.69	-7.73	79.63	2.96	261.52	5514.38	5551.91
36	-3.56	862.42	-8.29	116.2	5.53	384.32	5524.51	5558.92
36.5	0.74	1077.34	-10.47	167.84	18.59	534.89	5537.64	5565.47
37	5.09	1317.34	-4.89	247.41	28.15	730.57	5550.39	5577.11
37.5	3.56	1563.46	-11.17	348.84	60.24	960.83	5564.14	5583.52
38	-1.08	1817.98	-10.66	483.58	95.1	1213.2	5576.76	5590.49
38.5	-1.13	2076.85	-7.65	660.62	170.91	1488.79	5588.81	5589.42
39	3.07	2336.14	2.33	890.66	276.56	1782.98	5603.52	5592.02
39.5	6.74	2584.82	19.3	1145.69	429.15	2078.54	5613.92	5596.39
40	10.28	2818.09	40.24	1429.99	628.08	2368.3	5622.86	5605.61
40.5	18.87	3044.44	98.77	1728.08	891.2	2647.61	5626.7	5615.77

## Sheet: Supplementary Fig. 1C
SOURCE DATA	Bokelmann et al. 'Rapid, reliable, and cheap point-of-care bulk testing for SARS-CoV-2 by combining hybridization capture with improved colorimetric LAMP (Cap-iLAMP)'
Supplementary Fig. 1C
time [minutes]	0 copies [RFU]	1 copy [RFU]	10 copies [RFU]	100 copies [RFU]	500 copies [RFU]	1K copies [RFU]	10K copies [RFU]	100K copies [RFU]
0.5	-85.49	-50.31	-88.2	-79.35	-71.58	-87.57	-67.58	-26.34
1	-98.43	-81.67	-101.36	-91	-73.58	-68.38	-61.75	-41.22
1.5	-72.04	-5.56	-23.8	-12.7	-8.83	2.98	-4.64	-11.9
2	-28.34	4.22	-15.8	-4.35	0	2.48	-2.81	-3.05
2.5	-11.38	9.96	-1.11	-2.8	-1.56	10.39	3.14	2.32
3	-3.79	17.56	5	-1.86	5.59	1.65	6.99	5.67
3.5	5.78	15.93	9.67	5.56	8.19	5.19	1.92	4.7
4	11.26	20.03	3.84	4.11	2.97	2.43	3.99	6.65
4.5	13.15	16.47	6.23	0.11	5.43	2.11	4.83	7.59
5	11.35	14.64	8.63	6.32	2.3	0.87	3.33	5.93
5.5	20.85	16.07	8.63	3.62	-0.02	1.47	2.37	10.74
6	11.56	14.1	6.73	3.95	4.42	0.78	7.53	4.72
6.5	14.95	10.96	3.93	3.68	-0.86	-2.47	1.89	6.23
7	4.18	9.91	1.88	1.4	4.45	-3.04	0.6	0.17
7.5	12.9	3.34	-1.02	1.23	0.39	2.36	-0.68	-0.51
8	13.03	-0.04	3.38	6.63	-4.04	0.9	-1.85	2.88
8.5	11.82	-3.12	9.04	2.05	-4.24	-5.32	-2.36	4.4
9	8.51	-3.03	-1.88	0.15	2.64	-0.7	2.34	-2.31
9.5	13.97	-0.21	5.59	5.91	-2.6	-0.01	0.54	-3.07
10	10.28	-0.25	2.35	6.58	-0.61	3.06	0.84	-1.13
10.5	12.11	-4.49	9.27	4.17	-7.01	-2.34	0.3	11.78
11	8.24	-7.75	6.05	7.62	-1.04	-3.42	3.17	34.18
11.5	5.27	-13.67	1.22	-1.19	-1.01	1.56	3.95	87.3
12	3.72	-1.35	4.88	1.62	-3.67	7.05	17.23	198.76
12.5	11.56	-4.54	6.58	3.2	2.72	-0.66	43.89	421.62
13	3.31	-6.13	-4.78	4.42	13.45	1.47	94.01	796.11
13.5	7.92	-12.28	0.01	0.8	39.49	9.62	214.58	1292.84
14	9.68	-11.17	0.1	1.95	95.57	8.84	440.69	1798.9
14.5	2.29	-8.38	-0.54	5.32	177.37	16.67	802.24	2259.16
15	0.14	-9.78	7.85	-1.48	317.85	35.68	1297.45	2648.1
15.5	0.76	-8.6	-1.41	-2.26	519.08	64.4	1795.8	2958.8
16	9.93	-9.76	-2.04	4.26	756.11	132.58	2268.05	3203.53
16.5	-4.06	-7.7	0.86	5.16	1019.78	252.65	2676.69	3392.44
17	1.66	-9.64	-0.5	0.74	1281.43	407.06	3004.94	3543.78
17.5	1.33	-7.99	7.47	1.01	1531.69	624.94	3264.78	3668
18	3.27	-11.71	0.28	0.38	1776.06	918.1	3469.59	3777.1
18.5	8.16	-9.59	4.23	1.29	2002.9	1271.13	3634.87	3869.86
19	5.56	-6.4	3.94	0.28	2222.04	1636.62	3770.04	3950.7
19.5	5.71	-6.54	3.15	0.54	2429.73	2007.96	3885.84	4019.66
20	-9.33	0.34	-0.01	1.32	2631.48	2352.9	3981.36	4079.98
20.5	0.51	-8.1	-0.05	5.19	2832.36	2659.15	4066.87	4133.84
21	-6.92	-8.8	2.49	1.33	3021.66	2914.78	4138.4	4180.69
21.5	-1.26	-0.95	-1.33	10.13	3197.71	3127.07	4204.94	4218.79
22	-0.43	1.58	0.41	0.56	3356.43	3300.48	4262.39	4252.67
22.5	-7.38	0.62	1.64	-1.13	3496.75	3444.74	4314.95	4285.53
23	-4.38	-3.45	1.99	3.61	3623.07	3563.63	4362.04	4318.81
23.5	0.08	0.3	-2.56	1.15	3731.29	3666.03	4403.68	4347.11
24	-10.87	-5.46	-4.94	0.66	3824.42	3758.32	4440.91	4372.44
24.5	-7.9	5.91	-0.67	-1.22	3908.14	3835.27	4472.16	4396.56
25	-13.96	-5.84	4.76	-4.99	3982.45	3902.68	4501.56	4423.77
25.5	-6.39	-3.29	7.69	-5.57	4049.83	3958.93	4532.31	4456.15
26	-8.2	3.94	16.98	-3.9	4108.33	4020.71	4559.74	4495.38
26.5	-12.88	3.26	31.79	-6.03	4156.48	4071.94	4589.62	4539.06
27	-12.76	3.06	63.05	-1.64	4197.99	4122.98	4618.63	4588.58
27.5	-10.97	10.08	119.6	3.99	4236.23	4162.47	4656	4644.13
28	-15.55	1.04	201.41	0.76	4275.09	4205.22	4698.7	4691.7
28.5	-7.02	5.17	315.29	9.14	4317.8	4234.59	4748	4730.13
29	-10.64	8.29	438.86	9.04	4355.28	4274.92	4802.95	4762.02
29.5	-8.69	3.5	606.63	14.74	4396.96	4307.21	4858.66	4791.32
30	1.09	8.72	809.61	23.82	4440.58	4347.61	4912.09	4815.88
30.5	11.46	6.06	1020.42	36.62	4492.91	4381.96	4955.22	4829
31	14.81	12.67	1237.3	57.72	4542.62	4423.3	4987.88	4844.42
31.5	24.33	12.13	1447.16	89.38	4595.57	4467.82	5009.52	4859.61
32	52.71	8.13	1653.74	133.04	4646.85	4515.73	5030.17	4872.4
32.5	81	6.31	1848.99	203.77	4693	4571.78	5045.03	4878.57
33	113.53	12.85	2045.15	300.87	4728.63	4629.13	5058.97	4882.3
33.5	170.96	15.73	2236.35	435.29	4762.05	4684.83	5071.09	4886.72
34	247.06	18.74	2426.44	607.89	4794.31	4723.48	5086.99	4894.9
34.5	338.94	20.54	2611.62	835	4823.33	4749.42	5100.23	4903.01
35	445.67	27.59	2793.92	1072.52	4841.99	4774.39	5107.54	4906.94
35.5	580.01	41.2	2975.85	1323.2	4859.11	4795.07	5109.49	4914.71
36	723.94	64.62	3152.76	1583.42	4868.47	4818.61	5117.1	4919.59
36.5	878.98	98.7	3321.33	1840.88	4879.41	4836.71	5125.96	4925.83
37	1056.39	155.46	3477.64	2090.73	4885.6	4856.19	5135.17	4932.39
37.5	1242.74	238.27	3621.04	2325.71	4899.15	4876.64	5139.5	4938.33
38	1443.64	367.93	3746.37	2546.94	4911.13	4893.2	5148.47	4944.43
38.5	1643.99	527.37	3859.49	2750.57	4925.94	4905.11	5152.03	4943.25
39	1841.13	743.8	3954.21	2934.58	4935.01	4913.52	5159.83	4945.95
39.5	2032.2	1047.16	4041.69	3103.33	4944.06	4921.75	5163.23	4948
40	2222.55	1363.03	4120.28	3247.76	4952.53	4936.67	5170.68	4950.16
40.5	2416.28	1691.42	4198.17	3375.17	4966.8	4950.83	5171.47	4949.57

## Sheet: Supplementary Fig. 1D
SOURCE DATA	Bokelmann et al. 'Rapid, reliable, and cheap point-of-care bulk testing for SARS-CoV-2 by combining hybridization capture with improved colorimetric LAMP (Cap-iLAMP)'
Supplementary Fig. 1D
time [minutes]	0 copies [RFU]	1 copy [RFU]	10 copies [RFU]	100 copies [RFU]	500 copies [RFU]	1K copies [RFU]	10K copies [RFU]
0.5	-21.87	-51.31	-74.33	-72.79	-89.28	-54.27	-29.57
1	-45.02	-70.18	-89.8	-86.09	-105.97	-64.64	-57.09
1.5	-57.11	-68.37	-65.5	-67.33	-68.81	-35.53	-28.1
2	-60.97	-49.74	-37.08	-25.92	-35.01	-1.44	0.62
2.5	-43.44	-23.31	-18.53	-10.68	-16.06	-8.57	4.2
3	-22.87	-14.39	-12.94	-10.26	-11.64	-4.85	5.94
3.5	-8.14	-15.72	-3.2	-9.59	-9.44	1.69	4.71
4	-4.61	-10.71	-3.67	-5.49	-8.78	-0.41	7.96
4.5	-1.76	-4.64	-0.81	-0.05	-3.3	4.29	8.69
5	1.98	1.55	4.75	0.02	2.13	9.2	9.35
5.5	5.77	5.33	9.37	1.58	-0.26	8.56	12.74
6	8.51	6.79	13.07	8.45	6.12	11.91	13.31
6.5	6.34	14.59	16.21	16	6.52	13.29	13.85
7	15.58	16.96	19.09	17.45	10.96	12.75	14.71
7.5	21.37	19.43	21.7	21.79	10.85	11.11	12.78
8	19.91	18.5	27.49	19.5	13.29	13.8	11.58
8.5	24.58	26.67	22.7	21.64	13.43	17.81	9.1
9	27.65	27.78	27.5	21.21	14.38	14.88	11.09
9.5	26.16	29.52	22.7	22.18	18.58	15.11	6.33
10	31.95	33.92	22.22	21.58	20.6	10.68	1.15
10.5	27.5	29.56	25.33	20.17	22.45	12.92	-0.9
11	28.96	31.2	22.15	20.79	28.15	8.72	-1.65
11.5	32.19	32.03	21.9	16.36	20.23	6.35	-7.54
12	35.3	31.32	15.3	14.62	17.56	6.72	-4.83
12.5	29.21	25.07	18.39	19.92	25.63	7.61	1.12
13	25	25.76	11.61	17.09	18.33	5.82	5.71
13.5	24.6	22.19	9.6	11.33	21.25	6.79	25.14
14	22.47	20.9	8.18	15.18	18.81	5.93	73.01
14.5	22.47	19.92	8.45	15.73	18.25	-0.04	160.91
15	20.11	12.4	7.18	8.27	13.78	-2.46	332.36
15.5	13.84	12.03	7.43	9.42	17.7	-1.51	619.76
16	19.97	13	1.87	4.07	11.02	-1.64	1151.21
16.5	4.76	5.85	0.4	2.11	13.61	-8.82	1797
17	14.46	9.4	2.34	3.18	9.32	-4.98	2560.63
17.5	10.07	7.63	-5.05	1.44	8.49	-7.68	3352.64
18	5.46	-1.64	-0.95	-0.16	6.79	-0.13	4061.01
18.5	-0.59	-0.56	-4.55	1.95	6.33	0.13	4644.82
19	1.87	-6.43	-7.54	-3.08	5.92	2.63	5106.14
19.5	-2.93	-9.22	-12.53	-4.13	2.36	11.04	5477.18
20	-13.26	-10.7	-13.6	-1.08	-0.63	26.74	5776.23
20.5	-11.65	-13.7	-16.25	-6.53	1.36	52.91	6024.68
21	-15.46	-16.01	-13.8	-11.34	1.79	97.3	6226.56
21.5	-18.14	-19.67	-15.04	-12.28	0.07	173.99	6392.11
22	-18.96	-20.48	-12.72	-15.04	-3.05	301.41	6527.99
22.5	-22.24	-19.88	-3.63	-10.16	-3.84	488.31	6644.08
23	-17.71	-26.48	8.99	-16.41	-11.64	764.62	6755.73
23.5	-16.78	-28.17	30.79	-15.49	-4.31	1164.41	6847.98
24	-13.48	-22.33	62.39	-17.73	-9.94	1605.37	6929.12
24.5	-3.45	-16.13	119.86	-12.38	-10.77	2102.49	6994.52
25	0.42	0.74	198.4	-11.91	-10.05	2631.76	7052.71
25.5	27.43	23.77	327.01	-5.74	-20.18	3168.48	7104.64
26	56.39	71.53	491.24	2.01	-13.57	3682.78	7154.17
26.5	113.89	150.74	721.56	23.45	-16.02	4162.79	7197.55
27	196.99	270.33	984.42	55.41	-17.2	4590.52	7241.52
27.5	314.95	436.72	1294.01	97.47	-19.62	4956.93	7276.37
28	486.78	645.43	1648.13	165.06	-15.41	5265.2	7321.58
28.5	739.39	909.08	2023.81	262.81	-14.54	5514.7	7373.23
29	1040.6	1194.02	2398.05	401.33	-7.77	5727.79	7439.77
29.5	1400.42	1509.09	2756.21	578.6	4.45	5903.94	7513.86
30	1818.45	1850.38	3101.37	786.57	13.72	6053.67	7599.21
30.5	2265.53	2210.03	3431.79	999.93	38.96	6180.68	7685.55
31	2734.09	2580.71	3752.66	1223.99	73.06	6282.9	7763.57
31.5	3195.76	2960.93	4060.01	1450.85	129.25	6377.91	7824.25
32	3649.87	3344.31	4358.76	1683.83	216.51	6466.74	7864.14
32.5	4074.17	3733.33	4644.17	1924.44	349.87	6538.96	7894.82
33	4467.41	4120.74	4919.45	2176.77	532.88	6596.27	7917.06
33.5	4814.85	4512.27	5183.81	2441.28	806.79	6636.97	7937.62
34	5126.85	4892.89	5433.36	2719.95	1125.42	6687.44	7950.06
34.5	5398.67	5242.58	5663.95	3013.45	1501.56	6734.02	7967.39
35	5633.57	5554.16	5875.18	3318.75	1921.12	6778.77	7978.19
35.5	5831.82	5809.14	6062.87	3629.45	2356.34	6803.6	7994.15
36	5995.6	6033.09	6230.65	3941.98	2802.06	6835.2	7996.31
36.5	6135.39	6213.44	6379.46	4255.11	3236.6	6857.62	8004.55
37	6252.96	6375.37	6507.42	4557.11	3659.19	6882.71	8007.85
37.5	6360.9	6508.22	6620.53	4842.76	4048.38	6899.98	8018.5
38	6449.69	6622.03	6715.62	5103.18	4395.48	6923.37	8024.81
38.5	6526.8	6720.79	6806.32	5332.52	4703.38	6946.2	8032.4
39	6590.25	6803.95	6881.04	5528.82	4967.26	6970.31	8034.38
39.5	6653.02	6876.39	6947.31	5696.72	5193.42	6992.5	8042.54
40	6705.38	6934.65	7007.78	5846.53	5380.94	7020.14	8049.54
40.5	6751.11	6985.25	7057.31	5976.59	5542.6	7047.77	8055.13

[truncated: 12 more sheets: Supplementary Fig. 2A, Supplementary Fig. 3A, Supplementary Fig. 3B, Supplementary Fig. 4A, Supplementary Fig. 4B, Supplementary Fig. 5A, Supplementary Fig. 5B, Supplementary Fig. 6A, Supplementary Fig. 6B, Supplementary Fig. 7B, Supplementary Fig. 7C, Supplementary Fig. 8]
